# Supplementary material for: Integrative Analysis of Metabolome and Microbiome in Patients with Progressive Alcohol-Associated Liver Disease
Source: Metabolites. 2021 Nov 10;11(11):766. doi: 10.3390/metabo11110766 (PMC8621614; doi:10.3390/metabo11110766)
Supplement: Supplementary file 1 [file metabolites-11-00766-s001.zip]

Archive with 1 entries (1 files):
- metabolites-1442117-supplementary.pdf
